# Supplementary material for: Peptidomimetics Based on C-Terminus of Blm10 Stimulate Human 20S Proteasome Activity and Promote Degradation of Proteins
Source: Biomolecules. 2022 Jun 2;12(6):777. doi: 10.3390/biom12060777 (PMC9221443; doi:10.3390/biom12060777)
Supplement: Supplementary file 1 [file biomolecules-12-00777-s001.zip]

Archive with 4 entries (4 files):
- activity assays_raw data.zip
- cell assays_raw data.xlsx
- MST_raw data.zip
- Supplementary Figures.zip
