# Supplementary material for: Peptidomimetics Based on C-Terminus of Blm10 Stimulate Human 20S Proteasome Activity and Promote Degradation of Proteins
Source: Biomolecules. 2022 Jun 2;12(6):777. doi: 10.3390/biom12060777 (PMC9221443; doi:10.3390/biom12060777)
Supplement: Supplementary file 1 [file biomolecules-12-00777-s001.zip › cell assays_raw data.xlsx]

## Sheet: M-1
Application: Tecan i-control				Tecan i-control , 1.10.4.0													Application: Tecan i-control				Tecan i-control , 1.10.4.0										Application: Tecan i-control				Tecan i-control , 1.10.4.0
Device: infinite 200Pro				Serial number: 1402004196				Serial number of connected stacker:									Device: infinite 200Pro				Serial number: 1402004196				Serial number of connected stacker:						Device: infinite 200Pro				Serial number: 1402004196				Serial number of connected stacker:
Firmware: V_3.40_01/15_Infinite (Dec 23 2014/12.45.11)				MAI, V_3.40_01/15_Infinite (Dec 23 2014/12.45.11)													Firmware: V_3.40_01/15_Infinite (Dec 23 2014/12.45.11)				MAI, V_3.40_01/15_Infinite (Dec 23 2014/12.45.11)										Firmware: V_3.40_01/15_Infinite (Dec 23 2014/12.45.11)				MAI, V_3.40_01/15_Infinite (Dec 23 2014/12.45.11)
Date:	2022-05-04																Date:	2022-05-04													Date:	2022-05-06
Time:	15:24:36																Time:	16:26:07													Time:	12:43:45
System				GS800DELL													System				GS800DELL										System				GS800DELL
User				GS800DELL\GS800													User				GS800DELL\GS800										User				GS800DELL\GS800
Plate				Costar 96 Flat Bottom Black Polystyrol Catalog No.: 3991/3650/3916/3915/3925 [COS96fb.pdfx]													Plate				Costar 96 Flat Bottom Black Polystyrol Catalog No.: 3991/3650/3916/3915/3925 [COS96fb.pdfx]										Plate				Costar 96 Flat Bottom Black Polystyrol Catalog No.: 3991/3650/3916/3915/3925 [COS96fb.pdfx]
Plate-ID (Stacker)																	Plate-ID (Stacker)														Plate-ID (Stacker)
Wait (Plate)				On	Target Temperature: 37 °C												Wait (Plate)				On	Target Temperature: 37 °C									Wait (Plate)				On	Target Temperature: 37 °C
List of actions in this measurement script:																	List of actions in this measurement script:														List of actions in this measurement script:
Kinetic																	Kinetic														Kinetic
Fluorescence																	Fluorescence														Fluorescence
Comment				AMC_test_in 50 mM Tris													Comment				AMC_test_in 50 mM Tris										Comment				AMC_test_in 50 mM Tris
Label: Label1																	Label: Label1														Label: Label1
Kinetic Measurement																	Kinetic Measurement														Kinetic Measurement
Kinetic duration				01:00:00													Kinetic duration				01:00:00										Kinetic duration				01:00:00
Interval Time				00:02:00													Interval Time				00:02:00										Interval Time				00:02:00
Mode				Fluorescence Top Reading													Mode				Fluorescence Top Reading										Mode				Fluorescence Top Reading
Excitation Wavelength				380	nm												Excitation Wavelength				380	nm									Excitation Wavelength				380	nm
Emission Wavelength				460	nm												Emission Wavelength				460	nm									Emission Wavelength				460	nm
Excitation Bandwidth				9	nm												Excitation Bandwidth				9	nm									Excitation Bandwidth				9	nm
Emission Bandwidth				20	nm												Emission Bandwidth				20	nm									Emission Bandwidth				20	nm
Gain				65	Manual												Gain				65	Manual									Gain				65	Manual
Number of Flashes				5													Number of Flashes				5										Number of Flashes				5
Integration Time				20	µs												Integration Time				20	µs									Integration Time				20	µs
Lag Time				0	µs												Lag Time				0	µs									Lag Time				0	µs
Settle Time				1	ms												Settle Time				1	ms									Settle Time				1	ms
Z-Position (Manual)				20000	µm												Z-Position (Manual)				20000	µm									Z-Position (Manual)				20000	µm
Part of Plate				A1-D11; E1-F1													Part of Plate				A1-D11; E1-E1										Part of Plate				A1-D11; E1-F1
Start Time:	2022-05-04 15:24:39																Start Time:	2022-05-04 16:26:10													Start Time:	2022-05-06 12:43:48
																ctrl	ctrl	1	1	5	5	10	10	25	25	50	50				ctrl	ctrl	1	1	5	5	10	10	25	25	50	50
ctrl	ctrl	1	1	5	5	10	10	25	25	50	50					79	79	85	87	89	91	98	99	128	105	140	136				64	75	71	67	69	69	78	72	94	93	97	96
72	66	68	70	77	67	73	80	109	96	117	101					85	85	87	88	91	95	101	104	133	113	148	142				71	89	95	73	73	81	88	85	103	99	111	107
84	82	74	83	86	80	81	83	121	113	132	107					90	90	95	96	102	105	108	111	139	117	154	153				78	78	95	82	78	85	95	92	113	110	121	121
88	84	85	93	99	85	92	97	134	122	149	122					93	93	101	103	107	107	116	116	153	126	162	161				88	87	102	90	88	97	105	102	126	122	134	136
101	97	93	103	103	97	104	110	154	135	170	134					101	101	103	109	111	119	122	122	160	132	176	166				95	93	112	96	100	106	111	112	133	133	150	150
109	106	102	111	120	106	110	123	172	148	184	156					109	109	111	114	122	119	129	133	175	141	189	176				104	99	118	106	106	113	122	117	147	143	169	162
122	115	105	120	125	112	119	129	188	157	202	174					121	121	121	123	128	135	138	140	183	149	199	195				115	105	125	112	113	122	131	126	156	156	178	170
127	127	118	135	138	126	129	141	198	171	211	185					128	128	126	129	134	137	142	144	195	161	212	202				123	115	136	119	119	132	137	135	171	163	195	187
141	134	126	142	143	134	139	152	217	189	237	202					133	133	131	132	145	146	156	156	202	168	222	218				126	125	143	127	127	136	148	144	181	179	202	195
151	140	136	146	150	141	146	157	237	198	250	220					144	144	140	142	150	156	166	167	219	179	239	229				135	127	150	133	134	147	156	157	192	185	222	213
161	157	141	157	168	149	155	170	247	212	260	239					142	142	146	151	158	166	172	174	235	194	260	243				138	133	153	141	143	152	168	160	202	198	238	227
167	159	146	167	172	161	163	179	263	224	283	251					154	154	156	151	163	172	181	180	243	203	268	253				145	141	162	145	147	161	168	170	212	212	241	241
184	165	159	173	186	166	175	192	275	237	305	262					162	162	157	160	173	174	189	183	257	207	278	262				156	153	166	153	160	167	178	178	227	225	257	250
188	177	164	187	192	175	184	193	295	249	320	282					171	171	166	169	175	186	204	198	274	213	292	283				160	156	173	163	164	172	190	185	239	231	278	260
194	182	172	190	203	182	187	203	305	257	332	302					174	174	176	178	188	194	204	205	283	226	314	296				168	159	185	166	171	182	194	194	248	246	289	282
210	187	177	208	202	191	197	217	323	275	352	317					179	179	183	177	193	196	217	213	294	237	329	313				173	164	187	170	181	188	202	201	260	258	300	291
214	197	190	207	216	197	200	223	329	284	368	338					188	188	189	189	196	206	225	222	316	249	345	322				180	172	196	174	180	199	213	209	273	275	319	308
218	197	194	217	229	199	211	230	356	298	396	358					191	191	192	195	213	216	236	232	322	257	364	335				179	185	194	180	191	202	222	214	287	277	332	323
229	206	199	226	231	209	222	238	372	300	409	375					194	194	203	206	213	225	241	241	347	264	383	352				189	181	203	189	199	211	224	224	294	293	341	334
234	217	201	230	244	215	224	248	388	322	420	393					203	203	207	212	221	232	253	250	359	272	399	361				197	192	210	195	206	213	236	235	299	300	358	346
248	224	212	243	246	224	236	261	397	330	430	408					216	216	212	208	232	238	256	255	368	275	404	375				205	195	222	201	207	219	247	241	322	309	375	360
245	234	216	245	260	232	241	268	413	345	454	425					221	221	219	221	235	248	266	263	390	289	423	388				208	199	224	203	215	227	251	253	322	322	384	376
252	234	221	256	263	234	254	274	437	356	474	446					224	224	226	230	241	254	275	268	392	298	437	412				219	209	226	211	219	239	263	257	339	335	401	384
272	246	231	257	273	242	264	287	444	365	500	455					228	228	231	237	250	262	280	285	409	304	461	425				222	209	237	219	229	245	276	260	358	342	416	400
272	249	245	270	287	254	269	293	462	376	506	472					233	233	238	239	262	269	294	294	434	318	464	444				224	219	236	222	240	250	276	264	356	356	433	415
276	259	246	280	289	259	276	304	479	389	523	492					236	236	245	243	269	271	303	298	447	329	489	452				226	224	247	226	240	260	286	278	369	380	444	423
289	261	248	283	297	269	282	313	486	399	534	508					246	246	254	253	268	283	306	306	454	324	502	463				233	233	246	231	246	266	292	287	382	373	441	436
298	272	257	292	303	273	291	317	511	405	560	524					256	256	258	254	280	287	314	307	470	344	514	470				243	230	256	240	259	267	306	293	398	385	460	461
295	280	266	299	316	277	302	322	521	418	577	537					262	262	263	262	286	291	327	319	487	352	530	495				247	238	260	246	259	274	302	296	411	399	487	472
306	286	271	302	325	289	303	337	538	427	585	559					267	267	273	266	294	297	331	326	503	359	546	498				254	245	269	244	265	279	316	302	419	412	503	489
316	288	277	312	330	290	321	347	548	443	608	560					269	269	278	276	302	305	338	336	518	367	574	515				253	254	272	252	274	291	322	318	433	421	514	501
319	292	278	322	329	300	328	346	567	455	629	590

## Sheet: M-5
Application: Tecan i-control				Tecan i-control , 1.10.4.0													Application: Tecan i-control				Tecan i-control , 1.10.4.0										Application: Tecan i-control				Tecan i-control , 1.10.4.0
Device: infinite 200Pro				Serial number: 1402004196				Serial number of connected stacker:									Device: infinite 200Pro				Serial number: 1402004196				Serial number of connected stacker:						Device: infinite 200Pro				Serial number: 1402004196				Serial number of connected stacker:
Firmware: V_3.40_01/15_Infinite (Dec 23 2014/12.45.11)				MAI, V_3.40_01/15_Infinite (Dec 23 2014/12.45.11)													Firmware: V_3.40_01/15_Infinite (Dec 23 2014/12.45.11)				MAI, V_3.40_01/15_Infinite (Dec 23 2014/12.45.11)										Firmware: V_3.40_01/15_Infinite (Dec 23 2014/12.45.11)				MAI, V_3.40_01/15_Infinite (Dec 23 2014/12.45.11)
Date:	2022-05-04																Date:	2022-05-04													Date:	2022-05-06
Time:	15:24:36																Time:	16:26:07													Time:	12:43:45
System				GS800DELL													System				GS800DELL										System				GS800DELL
User				GS800DELL\GS800													User				GS800DELL\GS800										User				GS800DELL\GS800
Plate				Costar 96 Flat Bottom Black Polystyrol Catalog No.: 3991/3650/3916/3915/3925 [COS96fb.pdfx]													Plate				Costar 96 Flat Bottom Black Polystyrol Catalog No.: 3991/3650/3916/3915/3925 [COS96fb.pdfx]										Plate				Costar 96 Flat Bottom Black Polystyrol Catalog No.: 3991/3650/3916/3915/3925 [COS96fb.pdfx]
Plate-ID (Stacker)																	Plate-ID (Stacker)														Plate-ID (Stacker)
Wait (Plate)				On	Target Temperature: 37 °C												Wait (Plate)				On	Target Temperature: 37 °C									Wait (Plate)				On	Target Temperature: 37 °C
List of actions in this measurement script:																	List of actions in this measurement script:														List of actions in this measurement script:
Kinetic																	Kinetic														Kinetic
Fluorescence																	Fluorescence														Fluorescence
Comment				AMC_test_in 50 mM Tris													Comment				AMC_test_in 50 mM Tris										Comment				AMC_test_in 50 mM Tris
Label: Label1																	Label: Label1														Label: Label1
Kinetic Measurement																	Kinetic Measurement														Kinetic Measurement
Kinetic duration				01:00:00													Kinetic duration				01:00:00										Kinetic duration				01:00:00
Interval Time				00:02:00													Interval Time				00:02:00										Interval Time				00:02:00
Mode				Fluorescence Top Reading													Mode				Fluorescence Top Reading										Mode				Fluorescence Top Reading
Excitation Wavelength				380	nm												Excitation Wavelength				380	nm									Excitation Wavelength				380	nm
Emission Wavelength				460	nm												Emission Wavelength				460	nm									Emission Wavelength				460	nm
Excitation Bandwidth				9	nm												Excitation Bandwidth				9	nm									Excitation Bandwidth				9	nm
Emission Bandwidth				20	nm												Emission Bandwidth				20	nm									Emission Bandwidth				20	nm
Gain				65	Manual												Gain				65	Manual									Gain				65	Manual
Number of Flashes				5													Number of Flashes				5										Number of Flashes				5
Integration Time				20	µs												Integration Time				20	µs									Integration Time				20	µs
Lag Time				0	µs												Lag Time				0	µs									Lag Time				0	µs
Settle Time				1	ms												Settle Time				1	ms									Settle Time				1	ms
Z-Position (Manual)				20000	µm												Z-Position (Manual)				20000	µm									Z-Position (Manual)				20000	µm
Part of Plate				A1-D11; E1-F1													Part of Plate				A1-D11; E1-E1										Part of Plate				A1-D11; E1-F1
Start Time:	2022-05-04 15:24:39																Start Time:	2022-05-04 16:26:10													Start Time:	2022-05-06 12:43:48
																ctrl	ctrl	1	1	5	5	10	10	25	25	50	50				ctrl	ctrl	1	1	5	5	10	10	25	25	50	50
ctrl	ctrl	1	1	5	5	10	10	25	25	50	50					79	79	82	81	88	85	90	92	145	114	175	165				64	75	67	66	69	77	74	69	102	91	126	123
72	66	71	66	78	73	80	84	116	107	148	137					85	85	82	83	91	90	104	99	151	117	187	171				71	89	77	73	78	82	83	77	111	103	141	134
84	82	81	82	91	82	89	93	136	124	167	157					90	90	90	91	98	96	103	103	164	128	198	187				78	78	79	82	81	94	93	86	125	113	156	147
88	84	86	86	98	95	101	103	151	135	190	183					93	93	95	94	104	101	112	105	168	137	201	196				88	87	92	88	91	98	100	96	140	123	171	158
101	97	98	102	107	102	109	114	169	154	209	203					101	101	96	103	109	104	117	113	187	138	216	204				95	93	98	95	98	111	110	100	148	136	191	175
109	106	106	105	121	109	121	123	186	162	227	222					109	109	106	108	117	112	125	122	193	149	233	220				104	99	107	104	103	116	121	106	167	147	206	185
122	115	119	117	127	123	131	132	196	177	254	243					121	121	111	115	124	120	133	129	207	156	247	227				115	105	111	113	118	121	132	117	175	155	214	203
127	127	131	126	136	129	138	141	220	198	271	264					128	128	120	120	130	129	141	140	223	173	262	246				123	115	123	115	124	132	136	128	188	169	239	220
141	134	132	134	149	141	151	149	239	209	294	284					133	133	121	124	137	130	146	143	229	182	283	259				126	125	128	126	127	139	145	133	199	178	257	233
151	140	146	142	155	143	160	162	248	223	311	303					144	144	133	131	146	139	155	145	245	187	297	273				135	127	131	133	133	147	153	147	217	191	271	244
161	157	148	156	161	158	170	172	263	239	338	321					142	142	140	141	150	145	168	156	258	193	304	295				138	133	141	136	143	150	161	145	223	202	286	259
167	159	161	156	174	163	185	177	277	252	350	346					154	154	149	146	155	154	173	163	271	204	327	307				145	141	146	143	150	160	168	156	240	212	308	275
184	165	169	163	180	170	195	197	300	262	379	358					162	162	150	149	164	161	181	171	290	218	349	320				156	153	148	146	158	169	175	164	255	229	329	296
188	177	174	174	191	181	198	197	319	269	404	375					171	171	159	159	172	165	187	178	304	232	363	327				160	156	158	156	160	173	184	171	264	235	346	301
194	182	183	183	198	192	210	211	324	290	420	399					174	174	165	167	177	172	199	186	314	239	387	346				168	159	166	161	170	183	193	176	281	245	362	316
210	187	194	190	204	194	212	219	340	302	439	430					179	179	173	171	186	181	204	199	333	253	406	382				173	164	172	167	172	190	197	185	290	257	366	337
214	197	195	199	209	199	227	224	355	321	461	445					188	188	179	179	193	187	212	207	349	256	421	384				180	172	175	171	186	190	210	191	299	267	396	355
218	197	202	205	222	213	231	236	369	332	497	462					191	191	188	184	201	195	217	211	353	259	429	403				179	185	182	177	191	203	215	204	312	283	420	371
229	206	211	208	230	212	242	247	384	343	514	495					194	194	188	189	204	200	221	214	377	280	458	423				189	181	184	187	191	209	223	213	319	292	438	385
234	217	211	214	235	226	250	254	403	355	516	500					203	203	195	193	217	208	238	221	389	285	474	435				197	192	188	187	200	217	227	211	335	297	446	402
248	224	221	222	253	233	257	260	418	366	550	526					216	216	200	197	217	216	246	230	393	302	493	437				205	195	196	197	207	216	235	223	350	307	461	419
245	234	229	227	255	240	264	268	435	389	578	548					221	221	210	210	230	221	250	238	419	317	519	465				208	199	204	203	209	227	243	225	362	318	488	437
252	234	237	237	257	247	279	274	451	386	591	561					224	224	211	210	233	227	257	248	424	312	529	484				219	209	210	208	223	233	250	239	376	331	506	445
272	246	242	242	266	256	285	286	459	410	618	580					228	228	219	217	242	234	266	254	457	333	558	503				222	209	216	210	228	235	256	240	390	336	528	454
272	249	253	252	273	259	293	300	473	417	633	602					233	233	229	222	245	245	276	272	463	337	562	516				224	219	223	216	225	246	258	252	400	351	561	480
276	259	252	258	279	264	302	307	495	434	665	642					236	236	229	232	254	240	284	268	477	351	597	529				226	224	226	230	233	248	266	259	403	363	561	480
289	261	260	263	285	274	322	313	501	446	675	650					246	246	234	233	253	244	292	283	498	363	606	547				233	233	229	229	237	256	274	259	430	368	578	497
298	272	266	276	300	282	321	321	521	455	690	664					256	256	236	242	260	255	296	281	503	370	618	563				243	230	241	237	246	263	273	269	438	375	595	528
295	280	284	283	306	282	320	331	543	478	729	694					262	262	238	247	270	257	299	292	519	379	633	567				247	238	244	235	264	268	280	276	454	391	605	526
306	286	282	278	313	297	329	339	550	483	744	711					267	267	259	252	287	262	314	296	538	395	653	592				254	245	244	249	254	280	298	281	449	404	631	536
316	288	287	288	320	294	342	344	565	507	779	718					269	269	254	251	286	269	318	305	553	393	674	613				253	254	250	245	255	278	302	291	469	417	650	551
319	292	293	295	324	310	353	348	581	512	785	745

## Sheet: M-7
Application: Tecan i-control				Tecan i-control , 1.10.4.0													Application: Tecan i-control				Tecan i-control , 1.10.4.0										Application: Tecan i-control				Tecan i-control , 1.10.4.0
Device: infinite 200Pro				Serial number: 1402004196				Serial number of connected stacker:									Device: infinite 200Pro				Serial number: 1402004196				Serial number of connected stacker:						Device: infinite 200Pro				Serial number: 1402004196				Serial number of connected stacker:
Firmware: V_3.40_01/15_Infinite (Dec 23 2014/12.45.11)				MAI, V_3.40_01/15_Infinite (Dec 23 2014/12.45.11)													Firmware: V_3.40_01/15_Infinite (Dec 23 2014/12.45.11)				MAI, V_3.40_01/15_Infinite (Dec 23 2014/12.45.11)										Firmware: V_3.40_01/15_Infinite (Dec 23 2014/12.45.11)				MAI, V_3.40_01/15_Infinite (Dec 23 2014/12.45.11)
Date:	2022-05-04																Date:	2022-05-04													Date:	2022-05-06
Time:	15:24:36																Time:	16:26:07													Time:	12:43:45
System				GS800DELL													System				GS800DELL										System				GS800DELL
User				GS800DELL\GS800													User				GS800DELL\GS800										User				GS800DELL\GS800
Plate				Costar 96 Flat Bottom Black Polystyrol Catalog No.: 3991/3650/3916/3915/3925 [COS96fb.pdfx]													Plate				Costar 96 Flat Bottom Black Polystyrol Catalog No.: 3991/3650/3916/3915/3925 [COS96fb.pdfx]										Plate				Costar 96 Flat Bottom Black Polystyrol Catalog No.: 3991/3650/3916/3915/3925 [COS96fb.pdfx]
Plate-ID (Stacker)																	Plate-ID (Stacker)														Plate-ID (Stacker)
Wait (Plate)				On	Target Temperature: 37 °C												Wait (Plate)				On	Target Temperature: 37 °C									Wait (Plate)				On	Target Temperature: 37 °C
List of actions in this measurement script:																	List of actions in this measurement script:														List of actions in this measurement script:
Kinetic																	Kinetic														Kinetic
Fluorescence																	Fluorescence														Fluorescence
Comment				AMC_test_in 50 mM Tris													Comment				AMC_test_in 50 mM Tris										Comment				AMC_test_in 50 mM Tris
Label: Label1																	Label: Label1														Label: Label1
Kinetic Measurement																	Kinetic Measurement														Kinetic Measurement
Kinetic duration				01:00:00													Kinetic duration				01:00:00										Kinetic duration				01:00:00
Interval Time				00:02:00													Interval Time				00:02:00										Interval Time				00:02:00
Mode				Fluorescence Top Reading													Mode				Fluorescence Top Reading										Mode				Fluorescence Top Reading
Excitation Wavelength				380	nm												Excitation Wavelength				380	nm									Excitation Wavelength				380	nm
Emission Wavelength				460	nm												Emission Wavelength				460	nm									Emission Wavelength				460	nm
Excitation Bandwidth				9	nm												Excitation Bandwidth				9	nm									Excitation Bandwidth				9	nm
Emission Bandwidth				20	nm												Emission Bandwidth				20	nm									Emission Bandwidth				20	nm
Gain				65	Manual												Gain				65	Manual									Gain				65	Manual
Number of Flashes				5													Number of Flashes				5										Number of Flashes				5
Integration Time				20	µs												Integration Time				20	µs									Integration Time				20	µs
Lag Time				0	µs												Lag Time				0	µs									Lag Time				0	µs
Settle Time				1	ms												Settle Time				1	ms									Settle Time				1	ms
Z-Position (Manual)				20000	µm												Z-Position (Manual)				20000	µm									Z-Position (Manual)				20000	µm
Part of Plate				A1-D11; E1-F1													Part of Plate				A1-D11; E1-E1										Part of Plate				A1-D11; E1-F1
Start Time:	2022-05-04 15:24:39																Start Time:	2022-05-04 16:26:10													Start Time:	2022-05-06 12:43:48
																ctrl	ctrl	1	1	5	5	10	10	25	25	50	50				ctrl	ctrl	1	1	5	5	10	10	25	25	50	50
ctrl	ctrl	1	1	5	5	10	10	25	25	50	50					79	79	100	90	93	131	93	95	141	123	187	155				64	75	66	66	69	72	78	76	94	96	138	119
72	66	69	70	84	80	82	85	116	116	166	157					85	85	105	94	103	106	98	99	149	131	195	163				71	89	73	74	83	83	87	80	108	110	157	131
84	82	83	80	94	91	96	100	133	123	186	174					90	90	112	96	108	132	106	105	157	143	212	176				78	78	85	83	87	92	101	91	118	118	178	143
88	84	91	91	102	101	110	111	149	142	206	194					93	93	115	103	118	125	119	108	165	144	222	188				88	87	91	95	96	100	109	100	128	130	192	157
101	97	103	101	117	108	119	123	163	156	222	213					101	101	121	110	123	138	122	117	179	158	242	198				95	93	97	100	103	107	114	112	140	140	209	172
109	106	110	107	124	120	132	131	180	178	249	231					109	109	123	119	128	138	126	123	190	160	255	212				104	99	104	108	109	108	127	114	153	150	226	190
122	115	119	116	134	127	137	146	195	187	269	256					121	121	132	120	133	146	136	133	204	173	264	229				115	105	115	115	116	120	134	124	163	164	246	199
127	127	131	127	146	139	149	152	210	202	294	274					128	128	134	132	138	155	145	134	213	190	284	240				123	115	118	123	128	127	140	134	175	176	260	216
141	134	134	132	153	145	165	161	223	213	317	295					133	133	140	135	147	159	150	142	227	194	296	255				126	125	125	127	136	139	148	139	188	188	285	233
151	140	147	143	165	158	171	170	230	229	345	321					144	144	147	141	154	168	159	154	241	206	324	274				135	127	129	134	146	146	156	149	202	195	301	249
161	157	153	150	172	161	176	187	259	241	359	342					142	142	151	146	162	172	165	159	255	215	337	289				138	133	138	143	151	152	164	159	211	209	316	259
167	159	163	157	186	173	192	193	276	254	390	365					154	154	161	150	170	177	177	167	261	224	357	303				145	141	152	151	158	157	174	164	219	216	342	275
184	165	169	170	196	182	197	203	284	264	411	383					162	162	162	162	179	185	182	178	283	236	374	318				156	153	148	155	164	160	180	177	234	228	363	293
188	177	173	175	194	192	208	206	304	289	432	399					171	171	169	164	185	192	193	182	299	250	393	333				160	156	160	163	173	175	191	186	250	242	373	305
194	182	185	180	207	197	215	218	320	303	466	423					174	174	185	172	187	201	196	191	316	268	413	348				168	159	164	173	178	177	195	190	260	249	397	319
210	187	196	188	210	200	224	221	333	308	478	442					179	179	191	177	191	203	213	198	325	271	440	373				173	164	171	172	181	186	206	196	267	265	427	332
214	197	203	195	222	207	235	240	349	323	503	461					188	188	192	188	205	214	214	211	345	282	448	380				180	172	177	178	194	200	211	208	285	272	439	352
218	197	203	205	230	221	243	247	365	341	529	483					191	191	198	190	208	217	223	215	359	297	478	402				179	185	183	187	196	198	221	209	293	285	456	361
229	206	213	212	239	230	248	269	374	356	551	505					194	194	203	197	220	219	233	228	375	309	496	417				189	181	188	193	206	205	226	213	307	288	481	375
234	217	227	218	248	232	262	264	396	362	565	524					203	203	210	200	227	228	236	234	388	321	520	432				197	192	188	203	208	208	232	224	310	305	499	388
248	224	232	220	260	241	267	271	414	375	588	537					216	216	218	206	227	231	249	236	404	329	531	449				205	195	202	203	215	216	245	231	329	311	511	410
245	234	236	231	262	257	278	282	423	389	617	556					221	221	216	207	234	242	251	240	417	338	552	464				208	199	204	210	221	223	250	240	336	325	531	416
252	234	241	233	271	256	292	289	448	403	645	580					224	224	224	217	242	240	259	241	433	359	577	476				219	209	210	211	227	233	260	245	354	334	554	437
272	246	246	237	275	271	299	297	449	416	667	606					228	228	232	226	246	238	272	255	443	364	597	489				222	209	214	220	233	245	259	252	360	351	584	451
272	249	257	246	288	262	304	304	465	427	682	619					233	233	240	231	254	247	285	269	462	375	618	505				224	219	222	226	238	240	264	260	370	355	602	462
276	259	269	250	294	282	313	309	487	442	711	634					236	236	247	233	256	260	284	275	474	385	632	517				226	224	224	232	243	252	277	263	392	370	629	474
289	261	268	263	303	284	324	319	491	452	724	660					246	246	251	245	262	259	296	272	491	393	658	536				233	233	224	237	254	250	278	275	396	382	637	491
298	272	270	272	306	298	331	341	517	471	736	675					256	256	260	244	278	270	304	284	510	409	674	551				243	230	238	238	256	256	288	280	404	389	658	513
295	280	286	277	320	295	338	342	523	481	768	708					262	262	265	251	277	269	311	286	517	411	688	571				247	238	238	246	262	265	291	285	414	400	669	519
306	286	285	278	323	306	342	355	544	499	796	702					267	267	266	260	283	276	310	291	540	433	700	586				254	245	241	251	268	267	304	292	422	412	697	534
316	288	297	289	329	314	349	347	546	500	819	734					269	269	277	256	294	281	321	307	558	443	728	592				253	254	253	251	270	274	306	292	431	417	713	542
319	292	302	286	331	329	360	370	576	524	839	749

## Sheet: M-12
Application: Tecan i-control				Tecan i-control , 1.10.4.0													Application: Tecan i-control				Tecan i-control , 1.10.4.0										Application: Tecan i-control				Tecan i-control , 1.10.4.0
Device: infinite 200Pro				Serial number: 1402004196				Serial number of connected stacker:									Device: infinite 200Pro				Serial number: 1402004196				Serial number of connected stacker:						Device: infinite 200Pro				Serial number: 1402004196				Serial number of connected stacker:
Firmware: V_3.40_01/15_Infinite (Dec 23 2014/12.45.11)				MAI, V_3.40_01/15_Infinite (Dec 23 2014/12.45.11)													Firmware: V_3.40_01/15_Infinite (Dec 23 2014/12.45.11)				MAI, V_3.40_01/15_Infinite (Dec 23 2014/12.45.11)										Firmware: V_3.40_01/15_Infinite (Dec 23 2014/12.45.11)				MAI, V_3.40_01/15_Infinite (Dec 23 2014/12.45.11)
Date:	2022-05-04																Date:	2022-05-04													Date:	2022-05-06
Time:	15:24:36																Time:	16:26:07													Time:	12:43:45
System				GS800DELL													System				GS800DELL										System				GS800DELL
User				GS800DELL\GS800													User				GS800DELL\GS800										User				GS800DELL\GS800
Plate				Costar 96 Flat Bottom Black Polystyrol Catalog No.: 3991/3650/3916/3915/3925 [COS96fb.pdfx]													Plate				Costar 96 Flat Bottom Black Polystyrol Catalog No.: 3991/3650/3916/3915/3925 [COS96fb.pdfx]										Plate				Costar 96 Flat Bottom Black Polystyrol Catalog No.: 3991/3650/3916/3915/3925 [COS96fb.pdfx]
Plate-ID (Stacker)																	Plate-ID (Stacker)														Plate-ID (Stacker)
Wait (Plate)				On	Target Temperature: 37 °C												Wait (Plate)				On	Target Temperature: 37 °C									Wait (Plate)				On	Target Temperature: 37 °C
List of actions in this measurement script:																	List of actions in this measurement script:														List of actions in this measurement script:
Kinetic																	Kinetic														Kinetic
Fluorescence																	Fluorescence														Fluorescence
Comment				AMC_test_in 50 mM Tris													Comment				AMC_test_in 50 mM Tris										Comment				AMC_test_in 50 mM Tris
Label: Label1																	Label: Label1														Label: Label1
Kinetic Measurement																	Kinetic Measurement														Kinetic Measurement
Kinetic duration				01:00:00													Kinetic duration				01:00:00										Kinetic duration				01:00:00
Interval Time				00:02:00													Interval Time				00:02:00										Interval Time				00:02:00
Mode				Fluorescence Top Reading													Mode				Fluorescence Top Reading										Mode				Fluorescence Top Reading
Excitation Wavelength				380	nm												Excitation Wavelength				380	nm									Excitation Wavelength				380	nm
Emission Wavelength				460	nm												Emission Wavelength				460	nm									Emission Wavelength				460	nm
Excitation Bandwidth				9	nm												Excitation Bandwidth				9	nm									Excitation Bandwidth				9	nm
Emission Bandwidth				20	nm												Emission Bandwidth				20	nm									Emission Bandwidth				20	nm
Gain				65	Manual												Gain				65	Manual									Gain				65	Manual
Number of Flashes				5													Number of Flashes				5										Number of Flashes				5
Integration Time				20	µs												Integration Time				20	µs									Integration Time				20	µs
Lag Time				0	µs												Lag Time				0	µs									Lag Time				0	µs
Settle Time				1	ms												Settle Time				1	ms									Settle Time				1	ms
Z-Position (Manual)				20000	µm												Z-Position (Manual)				20000	µm									Z-Position (Manual)				20000	µm
Part of Plate				A1-D11; E1-F1													Part of Plate				A1-D11; E1-E1										Part of Plate				A1-D11; E1-F1
Start Time:	2022-05-04 15:24:39																Start Time:	2022-05-04 16:26:10													Start Time:	2022-05-06 12:43:48
																ctrl	ctrl	1	1	5	5	10	10	25	25	50	50				ctrl	ctrl	1	1	5	5	10	10	25	25	50	50
ctrl	ctrl	1	1	5	5	10	10	25	25	50	50					79	79	81	89	87	90	93	86	92	87	98	87				64	75	67	76	65	73	67	67	67	70	71	72
72	66	70	69	73	73	75	76	77	76	88	65					85	85	88	93	89	92	98	96	94	92	100	92				71	89	74	80	71	75	75	74	76	78	75	79
84	82	82	77	88	84	88	83	85	91	97	65					90	90	94	100	94	100	103	94	97	97	100	95				78	78	81	90	77	88	86	81	85	87	85	86
88	84	87	91	97	98	95	96	94	100	105	77					93	93	101	102	95	101	106	100	105	101	106	99				88	87	89	97	86	97	91	90	91	94	93	93
101	97	102	102	111	101	103	106	100	109	114	84					101	101	108	110	106	112	112	108	106	106	111	104				95	93	99	102	97	99	96	96	100	101	98	101
109	106	109	108	138	114	116	119	114	118	128	100					109	109	112	115	113	116	117	112	113	112	115	111				104	99	102	111	103	106	106	103	104	109	108	106
122	115	115	121	143	125	127	124	121	126	132	108					121	121	116	127	120	125	124	121	119	119	116	113				115	105	111	118	107	114	114	111	113	112	116	116
127	127	131	132	160	136	137	137	131	138	137	117					128	128	122	139	126	128	132	125	123	133	124	120				123	115	119	127	116	125	118	115	122	125	118	119
141	134	140	138	159	144	140	137	136	147	151	120					133	133	138	144	128	137	141	129	131	133	132	125				126	125	128	129	123	133	123	125	131	131	124	130
151	140	146	151	177	157	159	151	148	151	158	128					144	144	141	152	142	140	149	140	135	138	140	132				135	127	132	137	128	141	134	132	133	140	131	134
161	157	161	161	203	164	160	160	152	158	168	139					142	142	152	156	142	150	152	143	139	144	142	139				138	133	141	144	133	149	140	138	143	145	136	143
167	159	168	163	193	173	165	170	157	168	174	146					154	154	157	165	153	153	159	151	149	147	153	145				145	141	145	151	145	155	150	146	149	156	145	149
184	165	171	174	217	175	184	177	171	177	186	157					162	162	161	170	157	161	164	159	157	153	156	147				156	153	148	157	153	159	155	146	157	158	149	154
188	177	184	182	243	187	185	181	176	182	187	161					171	171	165	176	166	165	169	160	157	164	163	156				160	156	160	165	155	162	154	160	157	163	154	160
194	182	190	186	204	188	193	191	180	198	197	167					174	174	169	183	171	177	177	169	168	172	168	165				168	159	162	172	160	170	163	158	163	168	164	167
210	187	194	195	228	204	202	196	192	205	203	174					179	179	180	193	179	177	185	178	171	177	170	172				173	164	168	177	168	174	170	167	170	173	168	175
214	197	197	202	233	206	211	203	196	210	216	178					188	188	185	202	183	188	194	185	175	182	178	175				180	172	176	185	172	186	179	173	174	177	174	178
218	197	205	211	284	213	217	208	208	215	223	184					191	191	196	207	189	196	194	187	185	180	184	181				179	185	184	188	181	197	182	178	186	185	176	184
229	206	220	217	231	221	222	218	206	221	227	195					194	194	201	211	188	199	208	193	192	194	191	183				189	181	184	189	186	198	183	183	187	194	177	187
234	217	226	223	282	229	229	233	213	228	227	203					203	203	212	220	194	201	200	200	196	199	197	190				197	192	191	195	188	203	196	195	195	203	185	192
248	224	225	232	293	239	234	232	227	240	235	207					216	216	217	222	202	214	211	205	200	203	205	192				205	195	196	197	193	210	192	197	201	209	190	202
245	234	238	236	280	245	248	240	235	236	247	214					221	221	219	232	210	216	216	210	208	214	207	201				208	199	203	206	199	215	200	204	202	209	195	209
252	234	243	243	307	257	250	243	235	250	249	221					224	224	221	235	213	222	223	215	213	215	213	201				219	209	198	207	210	223	214	211	209	217	199	203
272	246	252	254	306	255	262	243	241	256	252	228					228	228	227	249	220	230	233	221	217	220	216	217				222	209	210	213	214	230	211	210	218	219	207	213
272	249	260	252	317	264	264	265	249	261	268	230					233	233	227	248	224	230	238	224	224	225	224	217				224	219	218	221	214	236	217	219	223	229	210	218
276	259	266	261	327	271	274	262	253	269	272	243					236	236	241	255	235	239	246	233	228	226	230	221				226	224	226	230	219	230	228	219	224	228	218	220
289	261	271	268	318	276	283	271	267	273	278	243					246	246	246	264	233	247	251	239	236	233	234	230				233	233	226	235	227	239	229	230	226	238	226	229
298	272	275	281	330	279	290	282	266	274	285	247					256	256	245	271	238	249	251	245	234	242	236	232				243	230	236	229	230	249	236	231	235	243	222	229
295	280	282	281	337	295	291	284	273	280	292	255					262	262	259	268	251	251	263	252	248	247	241	230				247	238	234	242	237	254	240	236	237	244	235	234
306	286	289	291	341	295	303	294	284	296	296	262					267	267	252	281	250	266	268	249	255	253	249	236				254	245	244	248	238	260	247	248	250	250	236	246
316	288	291	297	339	305	301	303	292	295	300	265					269	269	268	290	255	267	268	261	257	254	249	239				253	254	244	251	246	268	253	248	250	261	235	254
319	292	305	298	353	316	313	298	294	308	309	278

## Sheet: Bortezomib
Application: Tecan i-control				Tecan i-control , 1.10.4.0													Application: Tecan i-control				Tecan i-control , 1.10.4.0										Application: Tecan i-control				Tecan i-control , 1.10.4.0
Device: infinite 200Pro				Serial number: 1402004196				Serial number of connected stacker:									Device: infinite 200Pro				Serial number: 1402004196				Serial number of connected stacker:						Device: infinite 200Pro				Serial number: 1402004196				Serial number of connected stacker:
Firmware: V_3.40_01/15_Infinite (Dec 23 2014/12.45.11)				MAI, V_3.40_01/15_Infinite (Dec 23 2014/12.45.11)													Firmware: V_3.40_01/15_Infinite (Dec 23 2014/12.45.11)				MAI, V_3.40_01/15_Infinite (Dec 23 2014/12.45.11)										Firmware: V_3.40_01/15_Infinite (Dec 23 2014/12.45.11)				MAI, V_3.40_01/15_Infinite (Dec 23 2014/12.45.11)
Date:	2022-05-04																Date:	2022-05-04													Date:	2022-05-06
Time:	15:24:36																Time:	16:26:07													Time:	12:43:45
System				GS800DELL													System				GS800DELL										System				GS800DELL
User				GS800DELL\GS800													User				GS800DELL\GS800										User				GS800DELL\GS800
Plate				Costar 96 Flat Bottom Black Polystyrol Catalog No.: 3991/3650/3916/3915/3925 [COS96fb.pdfx]													Plate				Costar 96 Flat Bottom Black Polystyrol Catalog No.: 3991/3650/3916/3915/3925 [COS96fb.pdfx]										Plate				Costar 96 Flat Bottom Black Polystyrol Catalog No.: 3991/3650/3916/3915/3925 [COS96fb.pdfx]
Plate-ID (Stacker)																	Plate-ID (Stacker)														Plate-ID (Stacker)
Wait (Plate)				On	Target Temperature: 37 °C												Wait (Plate)				On	Target Temperature: 37 °C									Wait (Plate)				On	Target Temperature: 37 °C
List of actions in this measurement script:																	List of actions in this measurement script:														List of actions in this measurement script:
Kinetic																	Kinetic														Kinetic
Fluorescence																	Fluorescence														Fluorescence
Comment				AMC_test_in 50 mM Tris													Comment				AMC_test_in 50 mM Tris										Comment				AMC_test_in 50 mM Tris
Label: Label1																	Label: Label1														Label: Label1
Kinetic Measurement																	Kinetic Measurement														Kinetic Measurement
Kinetic duration				01:00:00													Kinetic duration				01:00:00										Kinetic duration				01:00:00
Interval Time				00:02:00													Interval Time				00:02:00										Interval Time				00:02:00
Mode				Fluorescence Top Reading													Mode				Fluorescence Top Reading										Mode				Fluorescence Top Reading
Excitation Wavelength				380	nm												Excitation Wavelength				380	nm									Excitation Wavelength				380	nm
Emission Wavelength				460	nm												Emission Wavelength				460	nm									Emission Wavelength				460	nm
Excitation Bandwidth				9	nm												Excitation Bandwidth				9	nm									Excitation Bandwidth				9	nm
Emission Bandwidth				20	nm												Emission Bandwidth				20	nm									Emission Bandwidth				20	nm
Gain				65	Manual												Gain				65	Manual									Gain				65	Manual
Number of Flashes				5													Number of Flashes				5										Number of Flashes				5
Integration Time				20	µs												Integration Time				20	µs									Integration Time				20	µs
Lag Time				0	µs												Lag Time				0	µs									Lag Time				0	µs
Settle Time				1	ms												Settle Time				1	ms									Settle Time				1	ms
Z-Position (Manual)				20000	µm												Z-Position (Manual)				20000	µm									Z-Position (Manual)				20000	µm
Part of Plate				A1-D11; E1-F1													Part of Plate				A1-D11; E1-E1										Part of Plate				A1-D11; E1-F1
Start Time:	2022-05-04 15:24:39																Start Time:	2022-05-04 16:26:10													Start Time:	2022-05-06 12:43:48
																ctrl	ctrl	1	1												ctrl	ctrl	1	1
ctrl	ctrl	1	1													79	79	11	13												64	75	13	11
72	66	22	11													85	85	10	16												71	89	11	13
84	82	29	12													90	90	13	15												78	78	12	14
88	84	26	14													93	93	11	16												88	87	13	16
101	97	27	12													101	101	11	16												95	93	15	17
109	106	29	13													109	109	13	16												104	99	15	18
122	115	26	14													121	121	13	19												115	105	17	18
127	127	28	17													128	128	12	16												123	115	18	18
141	134	29	16													133	133	15	18												126	125	18	19
151	140	30	17													144	144	15	16												135	127	20	19
161	157	32	18													142	142	14	19												138	133	21	22
167	159	35	21													154	154	16	19												145	141	21	24
184	165	36	20													162	162	16	17												156	153	22	23
188	177	36	20													171	171	16	20												160	156	22	23
194	182	37	21													174	174	18	19												168	159	25	26
210	187	39	22													179	179	19	19												173	164	24	24
214	197	39	24													188	188	18	19												180	172	24	28
218	197	38	25													191	191	21	22												179	185	28	29
229	206	42	26													194	194	24	23												189	181	26	29
234	217	42	27													203	203	22	21												197	192	30	28
248	224	45	30													216	216	22	25												205	195	29	31
245	234	44	30													221	221	22	25												208	199	28	30
252	234	46	33													224	224	24	27												219	209	30	32
272	246	47	33													228	228	25	26												222	209	32	32
272	249	50	32													233	233	25	27												224	219	35	34
276	259	50	35													236	236	27	27												226	224	34	33
289	261	52	35													246	246	29	27												233	233	35	34
298	272	54	37													256	256	28	28												243	230	34	40
295	280	55	38													262	262	30	30												247	238	36	37
306	286	59	41													267	267	32	32												254	245	36	38
316	288	56	43													269	269	30	31												253	254	37	39
319	292	59	45
